# Supplementary material for: New Photoresponsive Poly(meth)acrylates Bearing Azobenzene Moieties Obtained via ATRP Polymerization Exhibiting Liquid-Crystalline Behavior
Source: Polymers (Basel). 2021 Jun 30;13(13):2172. doi: 10.3390/polym13132172 (PMC8271449; doi:10.3390/polym13132172)
Supplement: Supplementary file 1 [file polymers-13-02172-s001.zip]

Archive with 1 entries (1 files):
- polymers-1261994-supplementary.pdf
